# Supplementary material for: The functions of ocu-miR-205 in regulating hair follicle development in Rex rabbits
Source: BMC Dev Biol. 2020 Apr 22;20:8. doi: 10.1186/s12861-020-00213-5 (PMC7178635; doi:10.1186/s12861-020-00213-5)
Supplement: Supplementary file 2 — Additional file 2: Supplementary Table 2. RNA quality of six DPC samples. Supplementary Fig. 2. RNA quality (a) Agarose electrophoresis of RNA in DPCs; (b) Quality test results of total RNA by Agilent 2100. [file 12861_2020_213_MOESM2_ESM.zip]

Archive with 2 entries (2 files):
- Supplementary Figure 2 a.zip
- Supplementary Table 2.docx
