# Supplementary material for: The functions of ocu-miR-205 in regulating hair follicle development in Rex rabbits
Source: BMC Dev Biol. 2020 Apr 22;20:8. doi: 10.1186/s12861-020-00213-5 (PMC7178635; doi:10.1186/s12861-020-00213-5)
Supplement: Supplementary file 4 — Additional file 4: Supplementary Figure 3. Length distribution map of Small RNA. The X-axis is the length of small RNA, and the Y-axis is the corresponding number of small RNA. [file 12861_2020_213_MOESM4_ESM.zip]

Archive with 6 entries (6 files):
- Supplementary Figure 3 HD1.png
- Supplementary Figure 3 HD2.png
- Supplementary Figure 3 HD3.png
- Supplementary Figure 3 LD1.png
- Supplementary Figure 3 LD2.png
- Supplementary Figure 3 LD3.png
