# Supplementary material for: The functions of ocu-miR-205 in regulating hair follicle development in Rex rabbits
Source: BMC Dev Biol. 2020 Apr 22;20:8. doi: 10.1186/s12861-020-00213-5 (PMC7178635; doi:10.1186/s12861-020-00213-5)
Supplement: Supplementary file 6 — Additional file 6: Supplementary Figure 4. Statistical distribution map of small RNA types. In order to make each unique small RNA have a unique annotation, the annotation statistics of small RNA traverse the annotation according to the priority order of miRNA > piRNA > snoRNA > Rfam > other sRNA. [file 12861_2020_213_MOESM6_ESM.zip]

Archive with 6 entries (6 files):
- Supplementary Figure 4 HD1.png
- Supplementary Figure 4 HD2.png
- Supplementary Figure 4 HD3.png
- Supplementary Figure 4 LD1.png
- Supplementary Figure 4 LD2.png
- Supplementary Figure 4 LD3.png
