# Supplementary material for: The functions of ocu-miR-205 in regulating hair follicle development in Rex rabbits
Source: BMC Dev Biol. 2020 Apr 22;20:8. doi: 10.1186/s12861-020-00213-5 (PMC7178635; doi:10.1186/s12861-020-00213-5)
Supplement: Supplementary file 8 — Additional file 8: Supplementary Figure 6. The quality distribution maps of the clean tag base in each sample. The X-axis is the position of base in read, and the Y-axis represents the base mass value. [file 12861_2020_213_MOESM8_ESM.zip]

Archive with 6 entries (6 files):
- Supplementary Figure 6 HD1.png
- Supplementary Figure 6 HD2.png
- Supplementary Figure 6 HD3.png
- Supplementary Figure 6 LD1.png
- Supplementary Figure 6 LD2.png
- Supplementary Figure 6 LD3.png
