# Supplementary material for: The functions of ocu-miR-205 in regulating hair follicle development in Rex rabbits
Source: BMC Dev Biol. 2020 Apr 22;20:8. doi: 10.1186/s12861-020-00213-5 (PMC7178635; doi:10.1186/s12861-020-00213-5)
Supplement: Supplementary file 9 — Additional file 9: Supplementary Table 5. LD-vs-HD_DEGseq. diffexpfilter. [file 12861_2020_213_MOESM9_ESM.xls]

miRNA id	Read count(LD)	Read count(HD)	Expression(LD)	Expression(HD)	log2Ratio(HD/LD)	Up down regulation	P value	Q value
ocu-miR-200c-3p	150604	19407	1327.383333	169.1	-2.976759569	DOWN	0	0
ocu-miR-205-5p	77854	11516	684.7066667	100.6533333	-2.777779975	DOWN	0	0
ocu-miR-509c-5p	116687	42269	1024.726667	371.0866667	-1.485620458	DOWN	0	0
ocu-miR-127-3p	7820	32287	68.78	282.3266667	2.02506438	UP	0	0
ocu-miR-411-5p	7943	30755	69.54	268.31	1.932416563	UP	0	0
ocu-miR-183-5p	15217	2172	134.45	18.87666667	-2.829236459	DOWN	0	0
ocu-miR-182-5p	17314	3191	152.6766667	27.74	-2.460507055	DOWN	0	0
ocu-miR-513-5p	24151	8411	213.1	73.89	-1.542382191	DOWN	0	0
ocu-miR-379-5p	3422	14934	30.01666667	130.2066667	2.105040467	UP	0	0
ocu-miR-509b-5p	13121	5413	115.0366667	47.6	-1.298025889	DOWN	0	0
ocu-miR-708-5p	5961	14152	52.41	124.2566667	1.22673117	UP	0	0
ocu-miR-375-3p	4269	589	37.68	5.103333333	-2.878207128	DOWN	0	0
ocu-miR-141-3p	4285	610	37.87666667	5.32	-2.833062561	DOWN	0	0
ocu-miR-487b-3p	1442	5804	12.65	50.48333333	1.98832785	UP	0	0
ocu-miR-96-5p	4207	763	37.14666667	6.646666667	-2.48368536	DOWN	0	0
ocu-miR-363-3p	4654	1273	41.92333333	11.04	-1.890887296	DOWN	0	0
ocu-miR-432-5p	946	3800	8.303333333	33.14	1.985438825	UP	0	0
ocu-miR-154-3p	648	3086	5.703333333	26.81	2.231023839	UP	0	0
ocu-miR-337-3p	543	2610	4.75	22.69666667	2.244377199	UP	0	0
ocu-miR-154-5p	594	2715	5.213333333	23.71666667	2.171768857	UP	0	0
ocu-miR-513-3p	3175	920	28.01666667	8.096666667	-1.80769933	DOWN	9.75E-294	2.76E-293
ocu-miR-411-3p	446	2286	3.906666667	19.87333333	2.337061284	UP	4.39E-290	1.22E-289
ocu-miR-190a-5p	6678	3255	59.39333333	28.61333333	-1.057407054	DOWN	2.51E-274	6.84E-274
novel_mir8	37	1186	0.333666667	10.33333333	4.981786424	UP	1.40E-273	3.77E-273
novel_mir15	35	1133	0.31	9.886666667	4.996000624	UP	1.19E-261	3.16E-261
ocu-miR-654-3p	663	2574	5.8	22.42333333	1.936282774	UP	7.34E-258	1.93E-257
novel_mir112	0	1313	0.001	11.35666667	11.3380027	UP	4.28E-174	9.62E-174
ocu-miR-509c-3p	2316	824	20.39	7.253333333	-1.511567515	DOWN	6.37E-167	1.40E-166
novel_mir7	1901	4021	16.86666667	35.15666667	1.0601473	UP	2.30E-164	4.97E-164
ocu-miR-141-5p	973	125	8.576666667	1.083333333	-2.981160215	DOWN	6.03E-164	1.29E-163
ocu-miR-133a-3p	698	2104	6.15	18.50666667	1.571187259	UP	2.57E-158	5.35E-158
ocu-miR-26b-3p	1378	345	12.30666667	3.03	-2.018556125	DOWN	8.51E-149	1.72E-148
ocu-miR-205-3p	1050	194	9.246666667	1.686666667	-2.456909275	DOWN	2.35E-144	4.71E-144
ocu-miR-200c-5p	781	99	6.91	0.86	-3.000470622	DOWN	8.35E-133	1.63E-132
ocu-miR-376a-3p	313	1254	2.76	10.92333333	1.981654281	UP	1.49E-130	2.89E-130
ocu-miR-889-3p	424	1427	3.74	12.46	1.73020066	UP	1.13E-123	2.12E-123
ocu-miR-379-3p	205	974	1.796666667	8.476666667	2.227649358	UP	7.30E-118	1.34E-117
ocu-miR-381-3p	233	1032	2.05	8.986666667	2.126392606	UP	7.50E-118	1.37E-117
ocu-miR-433-3p	233	988	2.033333333	8.61	2.063532583	UP	9.50E-109	1.69E-108
ocu-miR-136-3p	308	1133	2.723333333	9.89	1.858497101	UP	1.31E-108	2.31E-108
ocu-miR-495-3p	150	790	1.32	6.873333333	2.376241648	UP	1.47E-103	2.58E-103
ocu-miR-34c-3p	984	2179	8.693333333	18.94666667	1.126287471	UP	4.76E-99	8.26E-99
novel_mir333	649	106	5.843333333	0.913333333	-2.634802718	DOWN	3.93E-97	6.72E-97
ocu-miR-20b-5p	731	161	6.546666667	1.403333333	-2.203459222	DOWN	5.13E-89	8.31E-89
novel_mir21	403	0	3.593333333	0.001	-9.675284533	DOWN	2.14E-71	3.34E-71
novel_mir132	0	374	0.001	3.223666667	9.526245955	UP	8.44E-67	1.29E-66
ocu-miR-183-3p	416	62	3.67	0.536666667	-2.766891912	DOWN	3.37E-66	5.12E-66
ocu-miR-409-3p	106	499	0.933333333	4.343333333	2.214327046	UP	7.20E-61	1.07E-60
ocu-miR-410-3p	153	592	1.333333333	5.14	1.931417019	UP	1.31E-60	1.93E-60
ocu-miR-496-3p	162	602	1.423333333	5.226666667	1.873121169	UP	3.41E-59	4.94E-59
ocu-miR-1-3p	276	804	2.43	7.053333333	1.52187873	UP	5.96E-59	8.59E-59
ocu-miR-502b-3p	606	1273	5.37	11.13333333	1.050194216	UP	1.52E-52	2.13E-52
novel_mir29	101	449	0.876666667	3.906666667	2.131711648	UP	1.72E-52	2.39E-52
ocu-miR-134-5p	106	459	0.933333333	3.99	2.093781384	UP	1.88E-52	2.58E-52
ocu-miR-211-5p	158	550	1.393333333	4.81	1.778858556	UP	1.16E-50	1.57E-50
novel_mir37	18	243	0.154	2.113333333	3.734238998	UP	4.15E-50	5.54E-50
ocu-miR-18b-5p	434	108	3.906666667	0.936666667	-2.027312235	DOWN	2.08E-48	2.71E-48
ocu-miR-1277-5p	912	408	8.18	3.59	-1.181113177	DOWN	2.25E-46	2.91E-46
ocu-miR-302a-3p	136	465	1.23	4.02	1.75297556	UP	2.84E-42	3.56E-42
ocu-miR-377-3p	98	369	0.863333333	3.226666667	1.892118658	UP	1.90E-37	2.23E-37
ocu-miR-539-5p	57	283	0.503333333	2.463333333	2.291119724	UP	1.04E-36	1.22E-36
ocu-miR-495-5p	48	263	0.42	2.29	2.433307984	UP	1.24E-36	1.44E-36
novel_mir45	164	0	1.456666667	0.001	-8.378200509	DOWN	4.45E-35	5.09E-35
novel_mir117	381	801	3.37	7.016666667	1.05136274	UP	9.14E-34	1.03E-33
ocu-miR-487a-5p	187	496	1.636666667	4.316666667	1.386653346	UP	1.89E-32	2.13E-32
ocu-miR-655-3p	90	325	0.796666667	2.843333333	1.831794307	UP	7.81E-32	8.74E-32
ocu-miR-323a-3p	89	316	0.783333333	2.753333333	1.807398813	UP	1.82E-30	2.01E-30
ocu-miR-656-3p	176	465	1.55	4.063333333	1.381006783	UP	2.39E-30	2.62E-30
novel_mir303	110	0	1.007	0.001	-7.802008218	DOWN	2.14E-25	2.27E-25
novel_mir252	445	196	4	1.7	-1.203600186	DOWN	3.75E-24	3.90E-24
ocu-miR-590-3p	253	80	2.206666667	0.703333333	-1.681713984	DOWN	8.24E-23	8.41E-23
novel_mir16	493	236	4.423333333	2.05	-1.083449291	DOWN	1.04E-22	1.06E-22
novel_mir322	195	50	1.726666667	0.433666667	-1.984122628	DOWN	4.31E-22	4.34E-22
ocu-miR-382-5p	59	213	0.52	1.86	1.831418066	UP	2.02E-21	2.00E-21
ocu-miR-133b-3p	246	509	2.126666667	4.463333333	1.028358836	UP	2.51E-21	2.48E-21
ocu-miR-136-5p	37	167	0.33	1.46	2.153602422	UP	8.08E-21	7.92E-21
ocu-miR-487a-3p	52	194	0.456666667	1.683333333	1.87882462	UP	2.73E-20	2.64E-20
novel_mir146	191	53	1.720333333	0.46	-1.870156878	DOWN	3.77E-20	3.63E-20
ocu-miR-376c-2-3p	59	206	0.52	1.796666667	1.783208973	UP	4.43E-20	4.25E-20
novel_mir30	101	277	0.873333333	2.473333333	1.434882179	UP	9.40E-20	8.98E-20
novel_mir141	174	45	1.58	0.39	-1.971738904	DOWN	9.82E-20	9.34E-20
novel_mir56	0	79	0.001	0.686666667	7.283132244	UP	3.58E-19	3.39E-19
novel_mir48	0	65	0.001	0.57	7.001719309	UP	2.53E-16	2.27E-16
ocu-miR-376c-3p	66	193	0.583333333	1.683333333	1.527414413	UP	1.82E-15	1.61E-15
ocu-miR-708-3p	176	362	1.546666667	3.186666667	1.019765764	UP	2.01E-15	1.77E-15
ocu-miR-182-3p	100	19	0.886666667	0.166666667	-2.416577181	DOWN	5.28E-15	4.59E-15
ocu-miR-302d-3p	102	248	0.926666667	2.15	1.261122464	UP	6.42E-15	5.53E-15
ocu-miR-381-5p	70	196	0.616666667	1.71	1.464778323	UP	7.84E-15	6.70E-15
ocu-miR-302c-3p	77	206	0.696666667	1.78	1.399065482	UP	1.41E-14	1.19E-14
novel_mir283	86	15	0.78	0.127333333	-2.540022664	DOWN	8.58E-14	7.17E-14
ocu-miR-146a-3p	125	35	1.13	0.303333333	-1.857149772	DOWN	1.33E-13	1.10E-13
ocu-miR-34b-5p	126	269	1.123333333	2.323333333	1.073533935	UP	9.37E-13	7.63E-13
ocu-miR-299-3p	62	170	0.546666667	1.483333333	1.434546121	UP	1.05E-12	8.48E-13
novel_mir34	254	121	2.266666667	1.046666667	-1.090469954	DOWN	1.48E-12	1.19E-12
ocu-miR-889-5p	26	104	0.226666667	0.913333333	1.979351496	UP	2.64E-12	2.11E-12
novel_mir75	194	82	1.713333333	0.733666667	-1.263009342	DOWN	3.59E-12	2.86E-12
novel_mir296	34	118	0.297	1.036666667	1.774531704	UP	4.45E-12	3.52E-12
novel_mir159	0	44	0.001	0.380333333	6.438783114	UP	8.21E-12	6.45E-12
ocu-miR-370-3p	17	83	0.15	0.726666667	2.266928086	UP	9.77E-12	7.64E-12
ocu-miR-196a-3p	60	8	0.526666667	0.073666667	-2.9275391	DOWN	1.86E-11	1.44E-11
novel_mir62	0	41	0.001	0.350666667	6.3369035	UP	3.87E-11	2.97E-11
ocu-miR-1298-5p	61	9	0.543333333	0.08	-2.781460841	DOWN	4.14E-11	3.17E-11
novel_mir247	57	152	0.507333333	1.347	1.394388995	UP	4.29E-11	3.27E-11
ocu-miR-337-5p	44	130	0.38	1.13	1.54228769	UP	4.90E-11	3.72E-11
ocu-miR-329-3p	23	88	0.2	0.766666667	1.915221158	UP	3.05E-10	2.28E-10
novel_mir60	0	37	0.001	0.330333333	6.188804861	UP	3.16E-10	2.34E-10
novel_mir218	0	37	0.001	0.323666667	6.188804861	UP	3.16E-10	2.34E-10
novel_mir353	77	176	0.68	1.543333333	1.171996574	UP	5.72E-10	4.20E-10
ocu-miR-672-5p	32	103	0.283333333	0.903333333	1.665852023	UP	6.15E-10	4.49E-10
novel_mir115	67	14	0.583666667	0.120666667	-2.279382773	DOWN	6.30E-10	4.58E-10
ocu-miR-628-5p	199	96	1.793333333	0.846666667	-1.072310624	DOWN	6.45E-10	4.68E-10
ocu-miR-433-5p	5	47	0.043333333	0.41	3.212012252	UP	7.09E-10	5.13E-10
ocu-miR-376b-3p	30	99	0.263333333	0.87	1.70181752	UP	7.38E-10	5.32E-10
novel_mir373	0	35	0.001	0.300333333	6.108634513	UP	9.14E-10	6.56E-10
novel_mir145	57	10	0.506666667	0.090666667	-2.531610424	DOWN	1.34E-09	9.54E-10
ocu-miR-92a-2-5p	79	21	0.706666667	0.18	-1.93211183	DOWN	1.51E-09	1.07E-09
ocu-miR-377-5p	43	119	0.376666667	1.04	1.447904504	UP	1.95E-09	1.38E-09
novel_mir346	32	0	0.290333333	0.001	-6.020648504	DOWN	3.59E-09	2.53E-09
novel_mir307	166	77	1.473333333	0.67	-1.128901395	DOWN	4.02E-09	2.82E-09
novel_mir121	61	13	0.543333333	0.114	-2.250946124	DOWN	4.78E-09	3.33E-09
novel_mir211	109	40	0.97	0.343666667	-1.466904734	DOWN	5.15E-09	3.57E-09
novel_mir133	25	85	0.217	0.743333333	1.744886242	UP	6.37E-09	4.41E-09
novel_mir194	107	40	0.96	0.353333333	-1.440187396	DOWN	1.13E-08	7.74E-09
ocu-miR-302b-3p	77	165	0.696666667	1.43	1.078887169	UP	1.98E-08	1.33E-08
novel_mir57	28	0	0.253666667	0.001	-5.828003426	DOWN	3.29E-08	2.20E-08
novel_mir295	57	13	0.506666667	0.117333333	-2.1530988	DOWN	3.67E-08	2.44E-08
novel_mir241	0	28	0.001	0.243666667	5.786706418	UP	4.10E-08	2.72E-08
novel_mir357	27	0	0.237	0.001	-5.775536007	DOWN	5.76E-08	3.79E-08
novel_mir360	27	0	0.243666667	0.001	-5.775536007	DOWN	5.76E-08	3.79E-08
novel_mir361	0	27	0.001	0.237	5.734238998	UP	7.15E-08	4.69E-08
novel_mir187	55	13	0.496666667	0.110666667	-2.1015685	DOWN	1.00E-07	6.55E-08
novel_mir134	26	0	0.233666667	0.001	-5.721088223	DOWN	1.01E-07	6.55E-08
novel_mir359	26	0	0.227	0.001	-5.721088223	DOWN	1.01E-07	6.55E-08
novel_mir287	26	0	0.237	0.001	-5.721088223	DOWN	1.01E-07	6.55E-08
novel_mir138	26	0	0.223666667	0.001	-5.721088223	DOWN	1.01E-07	6.55E-08
novel_mir28	25	0	0.217	0.001	-5.664504694	DOWN	1.79E-07	1.15E-07
ocu-miR-409-5p	6	39	0.053666667	0.34	2.679791214	UP	2.79E-07	1.76E-07
ocu-miR-432-3p	13	54	0.116666667	0.47	2.03379928	UP	2.88E-07	1.82E-07
novel_mir202	24	0	0.207	0.001	-5.605611005	DOWN	3.16E-07	1.97E-07
novel_mir309	24	0	0.217	0.001	-5.605611005	DOWN	3.16E-07	1.97E-07
novel_mir323	0	24	0.001	0.210333333	5.564313996	UP	3.85E-07	2.36E-07
novel_mir384	0	24	0.001	0.213666667	5.564313996	UP	3.85E-07	2.36E-07
ocu-miR-487b-5p	5	36	0.046666667	0.313333333	2.827348402	UP	3.86E-07	2.36E-07
ocu-miR-133b-5p	10	47	0.087	0.41	2.212012252	UP	4.46E-07	2.72E-07
novel_mir371	23	0	0.203666667	0.001	-5.54421046	DOWN	5.61E-07	3.39E-07
novel_mir259	23	0	0.207	0.001	-5.54421046	DOWN	5.61E-07	3.39E-07
ocu-miR-134-3p	18	62	0.156666667	0.54	1.763622805	UP	5.85E-07	3.52E-07
ocu-miR-106a-5p	51	13	0.456666667	0.113333333	-1.992634128	DOWN	7.20E-07	4.31E-07
novel_mir214	10	46	0.090666667	0.397	2.180985357	UP	7.40E-07	4.42E-07
novel_mir122	22	0	0.200333333	0.001	-5.480080123	DOWN	1.00E-06	5.91E-07
novel_mir366	22	0	0.200333333	0.001	-5.480080123	DOWN	1.00E-06	5.91E-07
novel_mir178	22	0	0.193666667	0.001	-5.480080123	DOWN	1.00E-06	5.91E-07
novel_mir248	52	14	0.463333333	0.120666667	-1.913733301	DOWN	1.10E-06	6.51E-07
ocu-miR-509a-3p	5	34	0.046666667	0.3	2.744886242	UP	1.19E-06	6.96E-07
novel_mir245	0	22	0.001	0.187333333	5.438783114	UP	1.21E-06	7.05E-07
ocu-miR-138-2-3p	22	67	0.2	0.586666667	1.586009067	UP	1.46E-06	8.52E-07
novel_mir343	21	0	0.190333333	0.001	-5.412965927	DOWN	1.79E-06	1.03E-06
novel_mir266	21	0	0.187	0.001	-5.412965927	DOWN	1.79E-06	1.03E-06
novel_mir337	21	0	0.190333333	0.001	-5.412965927	DOWN	1.79E-06	1.03E-06
novel_mir195	21	0	0.190333333	0.001	-5.412965927	DOWN	1.79E-06	1.03E-06
novel_mir294	12	48	0.100666667	0.417	1.979351496	UP	2.01E-06	1.15E-06
ocu-miR-323a-5p	4	30	0.037	0.263333333	2.886242091	UP	2.84E-06	1.63E-06
novel_mir233	20	0	0.183666667	0.001	-5.342576599	DOWN	3.22E-06	1.84E-06
novel_mir51	84	35	0.75	0.310333333	-1.28368291	DOWN	3.60E-06	2.04E-06
ocu-miR-301b-3p	58	19	0.52	0.17	-1.630701986	DOWN	4.12E-06	2.32E-06
ocu-miR-370-5p	7	36	0.063666667	0.313333333	2.341921575	UP	4.80E-06	2.69E-06
ocu-miR-147-3p	41	10	0.363333333	0.09	-2.056272414	DOWN	5.76E-06	3.21E-06
novel_mir151	46	101	0.41	0.88	1.114001022	UP	6.55E-06	3.65E-06
novel_mir54	0	19	0.001	0.164	5.227279009	UP	6.86E-06	3.81E-06
novel_mir36	73	29	0.653333333	0.250333333	-1.352492068	DOWN	6.91E-06	3.83E-06
novel_mir347	79	33	0.706666667	0.297333333	-1.280035133	DOWN	7.36E-06	4.07E-06
novel_mir181	44	12	0.386666667	0.104	-1.895117622	DOWN	8.48E-06	4.68E-06
novel_mir223	72	29	0.630333333	0.260666667	-1.332592511	DOWN	1.01E-05	5.51E-06
novel_mir125	18	0	0.160666667	0.001	-5.190573506	DOWN	1.05E-05	5.72E-06
ocu-miR-509b-3p	42	93	0.366666667	0.81	1.126192884	UP	1.28E-05	6.89E-06
novel_mir100	41	11	0.366666667	0.094	-1.91876889	DOWN	1.46E-05	7.80E-06
novel_mir58	41	11	0.360333333	0.094	-1.91876889	DOWN	1.46E-05	7.80E-06
ocu-miR-508-3p	72	30	0.633333333	0.256666667	-1.28368291	DOWN	1.79E-05	9.48E-06
novel_mir326	17	0	0.150666667	0.001	-5.108111346	DOWN	1.91E-05	1.01E-05
novel_mir188	0	17	0.001	0.150666667	5.066814337	UP	2.23E-05	1.17E-05
novel_mir272	40	11	0.35	0.100666667	-1.883144981	DOWN	2.37E-05	1.24E-05
novel_mir35	19	55	0.177333333	0.483666667	1.512783696	UP	2.49E-05	1.30E-05
novel_mir119	66	27	0.596666667	0.233666667	-1.310155122	DOWN	3.02E-05	1.57E-05
novel_mir153	13	43	0.120666667	0.38	1.705176532	UP	4.83E-05	2.50E-05
novel_mir349	38	11	0.330333333	0.097333333	-1.809144399	DOWN	6.09E-05	3.14E-05
novel_mir382	14	0	0.130666667	0.001	-4.828003426	DOWN	0.000118557	6.04E-05
novel_mir239	85	43	0.75	0.38	-1.003774686	DOWN	0.000130572	6.61E-05
novel_mir221	0	14	0.001	0.127333333	4.786706418	UP	0.000135541	6.81E-05
novel_mir193	0	14	0.001	0.124	4.786706418	UP	0.000135541	6.81E-05
ocu-miR-450b-3p	41	84	0.366666667	0.733333333	1.014116914	UP	0.000140229	7.03E-05
ocu-miR-299-5p	13	40	0.113333333	0.35	1.600839872	UP	0.000179078	8.96E-05
novel_mir175	13	0	0.120666667	0.001	-4.721088223	DOWN	0.000220093	0.000109078
novel_mir215	13	0	0.117333333	0.001	-4.721088223	DOWN	0.000220093	0.000109078
novel_mir264	13	0	0.120666667	0.001	-4.721088223	DOWN	0.000220093	0.000109078
novel_mir285	0	13	0.001	0.110666667	4.679791214	UP	0.000249822	0.000122709
novel_mir182	0	13	0.001	0.114	4.679791214	UP	0.000249822	0.000122709
novel_mir118	0	13	0.001	0.110666667	4.679791214	UP	0.000249822	0.000122709
novel_mir332	40	14	0.367	0.124	-1.535221677	DOWN	0.000251775	0.00012312
novel_mir127	48	19	0.42	0.164	-1.357683492	DOWN	0.000255282	0.000124558
novel_mir86	30	66	0.267	0.58	1.116855019	UP	0.000260645	0.000126895
ocu-miR-382-3p	15	42	0.126666667	0.366666667	1.464778323	UP	0.000322086	0.000155095
novel_mir321	36	12	0.330333333	0.104	-1.605611005	DOWN	0.000333489	0.000160236
ocu-miR-223-3p	34	71	0.3	0.616666667	1.041635774	UP	0.000345405	0.000165601
ocu-miR-3085-3p	56	25	0.506666667	0.216666667	-1.184147237	DOWN	0.000384926	0.00018375
novel_mir203	12	0	0.110666667	0.001	-4.605611005	DOWN	0.000410905	0.00019159
novel_mir377	12	0	0.110666667	0.001	-4.605611005	DOWN	0.000410905	0.00019159
novel_mir275	12	0	0.100666667	0.001	-4.605611005	DOWN	0.000410905	0.00019159
novel_mir370	12	0	0.107333333	0.001	-4.605611005	DOWN	0.000410905	0.00019159
novel_mir278	12	0	0.110666667	0.001	-4.605611005	DOWN	0.000410905	0.00019159
novel_mir291	12	0	0.110666667	0.001	-4.605611005	DOWN	0.000410905	0.00019159
novel_mir174	12	0	0.110666667	0.001	-4.605611005	DOWN	0.000410905	0.00019159
novel_mir68	12	0	0.100666667	0.001	-4.605611005	DOWN	0.000410905	0.00019159
novel_mir163	12	0	0.100666667	0.001	-4.605611005	DOWN	0.000410905	0.00019159
novel_mir66	12	0	0.107333333	0.001	-4.605611005	DOWN	0.000410905	0.00019159
novel_mir59	12	0	0.100666667	0.001	-4.605611005	DOWN	0.000410905	0.00019159
novel_mir136	0	12	0.001	0.107333333	4.564313996	UP	0.000462994	0.000214067
novel_mir157	0	12	0.001	0.104	4.564313996	UP	0.000462994	0.000214067
novel_mir212	0	12	0.001	0.107333333	4.564313996	UP	0.000462994	0.000214067
novel_mir350	0	12	0.001	0.107333333	4.564313996	UP	0.000462994	0.000214067
ocu-miR-509a-5p	1	13	0.010666667	0.113333333	3.679791214	UP	0.000615434	0.000281596
novel_mir331	11	0	0.094	0.001	-4.480080123	DOWN	0.000771748	0.000347321
novel_mir78	11	0	0.100666667	0.001	-4.480080123	DOWN	0.000771748	0.000347321
novel_mir25	11	0	0.100666667	0.001	-4.480080123	DOWN	0.000771748	0.000347321
novel_mir318	11	0	0.094	0.001	-4.480080123	DOWN	0.000771748	0.000347321
novel_mir328	11	0	0.100666667	0.001	-4.480080123	DOWN	0.000771748	0.000347321
novel_mir262	54	25	0.48	0.223666667	-1.131679817	DOWN	0.00077325	0.000347321
novel_mir226	0	11	0.001	0.094	4.438783114	UP	0.00086306	0.00038298
novel_mir79	0	11	0.001	0.094	4.438783114	UP	0.00086306	0.00038298
novel_mir304	0	11	0.001	0.094	4.438783114	UP	0.00086306	0.00038298
novel_mir84	0	11	0.001	0.100666667	4.438783114	UP	0.00086306	0.00038298
novel_mir80	0	11	0.001	0.094	4.438783114	UP	0.00086306	0.00038298
novel_mir334	0	11	0.001	0.094	4.438783114	UP	0.00086306	0.00038298
novel_mir286	10	0	0.094	0.001	-4.342576599	DOWN	0.001458706	0.000630797
novel_mir227	10	0	0.090666667	0.001	-4.342576599	DOWN	0.001458706	0.000630797
novel_mir87	10	0	0.090666667	0.001	-4.342576599	DOWN	0.001458706	0.000630797
novel_mir348	10	0	0.090666667	0.001	-4.342576599	DOWN	0.001458706	0.000630797
novel_mir362	0	10	0.001	0.087333333	4.30127959	UP	0.001618744	0.000694556
novel_mir64	0	10	0.001	0.087333333	4.30127959	UP	0.001618744	0.000694556
novel_mir88	0	10	0.001	0.087333333	4.30127959	UP	0.001618744	0.000694556
novel_mir310	46	21	0.41	0.184	-1.151893038	DOWN	0.001646453	0.000705073
