# Supplementary material for: The functions of ocu-miR-205 in regulating hair follicle development in Rex rabbits
Source: BMC Dev Biol. 2020 Apr 22;20:8. doi: 10.1186/s12861-020-00213-5 (PMC7178635; doi:10.1186/s12861-020-00213-5)
Supplement: Supplementary file 10 — Additional file 10: Supplementary Figure 7. Directed acyclic graph of GO enrichment. (a) LD-vs-HD_DEGseq. Biological_Process. Top GO; LD-vs-HD_DEGseq. Cellular_Component. Top GO; LD-vs-HD_DEGseq. Molecular_Function. Top GO. The branches in the figure represent the inclusion relationship, and the function range defined from top to bottom is getting smaller and smaller. The box represents the top 5 GO terms of each classification enrichment degree, and through the inclusion relationship, the associated GO terms are displayed together. The name of the term and the P-value corrected by enrichment analysis are displayed on each node. The darker the color (red) indicates the smaller the P-value and the higher the enrichment degree. [file 12861_2020_213_MOESM10_ESM.zip]

Archive with 3 entries (3 files):
- Supplementary Figure 7a.jpg
- Supplementary Figure 7b.jpg
- Supplementary Figure 7c.jpg
